# Supplementary material for: Pain assessment and management of adult patients in the Swedish EMS: a nationwide registry study
Source: Scand J Trauma Resusc Emerg Med. 2025 Feb 5;33:22. doi: 10.1186/s13049-025-01333-2 (PMC11796019; doi:10.1186/s13049-025-01333-2)
Supplement: Supplementary file 2 — Additional file 2 [file 13049_2025_1333_MOESM2_ESM.xlsx]

## Sheet: Blad1
Additional file 2. NRS distribution
	Pain intensity categorisation	All % (n)	Men % (n)	Women % (n)	Age <70 yearsa % (n)	Age ≥70 yearsb % (n)
NRS 0	No pain	17.7 (15,756)	18.7 (8,024)	16.8 (7,697)	12.5 (5,614)	23.1 (10,142)
NRS 1	Mild pain	3.8 (3,417)	4.1 (1,759)	3.6 (1,652)	3.1 (1,418)	4.6 (1,999)
NRS 2	Mild pain	6.7 (5,967)	7.2 (3,077)	6.3 (2,879)	6.1 (2,746)	7.3 (3,221)
NRS 3	Mild pain	7.3 (6,489)	7.8 (3,342)	6.8 (3,126)	7.1 (3,187)	7.5 (3,302)
NRS 4	Moderate pain	7.0 (6,262)	7.3 (3,111)	6.9 (3,142)	6.7 (3,036)	7.4 (3,226)
NRS 5	Moderate pain	11.0 (9,802)	10.9 (4,690)	11.1 (5,089)	10.1 (5,286)	12.0 (5,628)
NRS 6	Moderate pain	7.5 (6,676)	7.7 (3,295)	7.4 (3,371)	8.1 (3,018)	6.9 (3,018)
NRS 7	Severe pain	10.0 (8,914)	9.9 (4,241)	10.2 (4,657)	11.3 (5,069)	8.8 (3,845)
NRS 8	Severe pain	13.5 (12,022)	12.9 (5,526)	14.1 (6,468)	15.5 (5,047)	11.5 (5,047)
NRS 9	Severe pain	5.3 (4,740)	4.9 (2,114)	5.7 (2,613)	6.8 (3,058)	3.8 (1,682)
NRS 10	Severe pain	10.0 (8,854)	8.6 (3,678)	11.2 (5,148)	12.7 (5,736)	7.1 (3,118)
