# Supplementary material for: Pain assessment and management of adult patients in the Swedish EMS: a nationwide registry study
Source: Scand J Trauma Resusc Emerg Med. 2025 Feb 5;33:22. doi: 10.1186/s13049-025-01333-2 (PMC11796019; doi:10.1186/s13049-025-01333-2)
Supplement: Supplementary file 3 — Additional file 3 [file 13049_2025_1333_MOESM3_ESM.xlsx]

## Sheet: Blad1
Additional file 3. Cause of EMS contact and pain intensity assessment, sex, age distribution for different reasons for contact
	All % (n)		Patient sexa % (n)			Age % (n)			Pain intensityb % (n)			Registered pain intensity % (n)
			Male	Female		Age <70c	Age ≥70d		NRS ≤4	NRS >4		Registered	Not registered
All	100.0 (394,700)		46.2 (181,501)	53.8 (211,744)		48.5 (191,421)	51.5 (203,279)		42.6 (37,891)	57.4 (51,008)		22.5 (88,899)	77.5 (308,801)
Pain (without trauma)	60.4 (238,515)		46.2 (109,934)	53.8 (127,793)		52.9 (126,062)	47,1 (112,453)		39.1 (23,794)	60.9 (37,021)		25.5 (60,815)	74.5 (177,700)
Chest pain	28.6 (112,986)		49.4 (55,614)	50.6 (57,027)		48.2 (54,431)	51.8 (58,555)		52.8 (15,736)	47.2 (14,089)		26.4 (29,825)	73.6 (83,161)
Abdominal pain	21.9 (86,575)		44.2 (38,110)	55.8 (48,169)		56.7 (49,121)	43.3 (1,107)		25.1 (5,993)	74.9 (17,844)		27.5 (23,837)	72.5 (62,738)
Joint pain	0.4 (1,613)		42.2 (679)	57.8 (930)		31.4 (506)	68.6 (1,107)		36.4 (99)	63.6 (173)		16.9 (272)	83.1 (1,341)
Back pain	6.1(24,003)		45.3 (10,850)	54.7 (13,077)		53.8 (12,919)	46.2 (11,084)		25.9 (1,176)	74.1 (3,356)		18.9 (4,532)	81.1 (19,471)
Headache	3.4 (13,338)		35.3 (4,681)	64.7 (8,590)		68.1 (23,427)	31.9 (4,253)		33.6 (790)	66.4 (1,559)		17.6 (2,349)	82.4 (10,989)
Injury/trauma	39.6 (156,185)		46.0 (71,567)	54.0 (211,744)		41.8 (65,359)	58.2 (90,826)		50.2 (14,097)	49.8 (13,987)		18.0 (28,084)	82.0 (128,101)
Head trauma	14.8 (58,269)		50.3 (29,195)	49.7 (28.839)		40.2 (23,427)	59.8 (34,842)		79.7 (6,352)	20.3 (1,619)		13.7 (7,971)	86.3 (50,298)
Thorax trauma	4.6 (18,112)		50.7 (9,146)	49.3 (8,890)		46.5 (8,422)	53.5 (9,690)		37.4 (1,248)	62.6 (2,091)		18.4 (3,339)	81.6 (14,773)
Trauma – upper extremity	4.9 (19,484)		45.7 (8,852)	54.3 (10,531)		53.1 (10,341)	46.9 (9,143)		34.0 (1,394)	66.0 (2,708)		21.1 (4,102)	78.9 (15,382)
Trauma – lower extremity	13.2 (51,969)		37.3 (19,317)	62.7 (32,484)		30.6 (15,923)	69.4 (36,406)		39.4 (4,399)	60.6 (6,775)		21.5 (11,174)	78.5 (40,795)
Multi-trauma	1.5 (5,843)		64.2 (3,711)	35.8 (2,072)		82.4 (4,817)	17.6 (1,026)		44.0 (573)	56.0 (729)		22.3 (1,302)	77.7 (4,541)
Physical abuse	0.6 (2,508)		54.3 (1,346)	45.7 (1,135)		96.9 (2,429)	3.1 (79)		66.8 (131)	33.2 (65)		7.8 (196)	92.2 (2,312)
a=missing 1,455, b=305,801 no registered pain intensity c= <median age, d=≥median age
